# Supplementary material for: The causal effect of matrix metalloproteinase-3 on ankylosing spondylitis: Evidence from Mendelian randomization
Source: Medicine (Baltimore). 2025 Jan 31;104(5):e41373. doi: 10.1097/MD.0000000000041373 (PMC11789851; doi:10.1097/MD.0000000000041373)
Supplement: Supplementary file 1 [file medi-104-e41373-s001.xls]

## Sheet: 04.finngen_R10_M13_ANKYLOSPON_最
Supplementary Table 1. Detailed information of IVs used in MR analyses.
pval.outcome	outcome	originalname.outcome	outcome.deprecated	mr_keep.outcome	data_source.outcome	chr.exposure	pos.exposure	se.exposure	pval.exposure	samplesize.exposure	id.exposure	exposure	mr_keep.exposure	pval_origin.exposure	data_source.exposure	action	mr_keep	units.outcome	units.exposure	rsq.exposure	effective_n.exposure	rsq.outcome	effective_n.outcome	steiger_dir	steiger_pval	R2	F	FMean	F_pow_beta_se
0.971973	Ankylosing spondylitis || id:finngen_R10_M13_ANKYLOSPON	Ankylosing spondylitis	Ankylosing spondylitis || ||	TRUE	MedicineITLab	19	54754103	0.01	2.66299e-08	21758	ebi-a-GCST90012027	Matrix metalloproteinase-3 levels || id:ebi-a-GCST90012027	TRUE	reported	igd	2	TRUE			0.00142401	21758	4.1432e-09	297932	TRUE	8.02474e-08	0.00142718	31.0942	316.658	31.0249
0.952781	Ankylosing spondylitis || id:finngen_R10_M13_ANKYLOSPON	Ankylosing spondylitis	Ankylosing spondylitis || ||	TRUE	MedicineITLab	11	102911494	0.011	4.3421e-34	21758	ebi-a-GCST90012027	Matrix metalloproteinase-3 levels || id:ebi-a-GCST90012027	TRUE	reported	igd	2	TRUE			0.00674465	21758	1.17694e-08	297932	TRUE	1.20534e-31	0.00637004	139.475	316.658	147.733
0.16992	Ankylosing spondylitis || id:finngen_R10_M13_ANKYLOSPON	Ankylosing spondylitis	Ankylosing spondylitis || ||	TRUE	MedicineITLab	22	38600542	0.0096	3.02099e-09	21758	ebi-a-GCST90012027	Matrix metalloproteinase-3 levels || id:ebi-a-GCST90012027	TRUE	reported	igd	2	TRUE			0.0016178	21758	6.32242e-06	297932	TRUE	7.77795e-08	0.00158155	34.4627	316.658	35.2539
0.0510787	Ankylosing spondylitis || id:finngen_R10_M13_ANKYLOSPON	Ankylosing spondylitis	Ankylosing spondylitis || ||	TRUE	MedicineITLab	11	102713046	0.0106	3.68129e-130	21758	ebi-a-GCST90012027	Matrix metalloproteinase-3 levels || id:ebi-a-GCST90012027	TRUE	reported	igd	2	TRUE			0.0263484	21758	1.27736e-05	297932	TRUE	3.63362e-115	0.024194	539.415	316.658	588.749
0.345183	Ankylosing spondylitis || id:finngen_R10_M13_ANKYLOSPON	Ankylosing spondylitis	Ankylosing spondylitis || ||	TRUE	MedicineITLab	11	102697731	0.0094	1e-200	21758	ebi-a-GCST90012027	Matrix metalloproteinase-3 levels || id:ebi-a-GCST90012027	TRUE	reported	igd	2	TRUE			0.0630605	21758	2.9909e-06	297932	TRUE	2.19638e-288	0.0594889	1376.1	316.658	1464.28
0.571891	Ankylosing spondylitis || id:finngen_R10_M13_ANKYLOSPON	Ankylosing spondylitis	Ankylosing spondylitis || ||	TRUE	MedicineITLab	11	102390188	0.0131	3.64502e-08	21758	ebi-a-GCST90012027	Matrix metalloproteinase-3 levels || id:ebi-a-GCST90012027	TRUE	reported	igd	2	TRUE			0.00139427	21758	1.07249e-06	297932	TRUE	2.31855e-07	0.00150453	32.7819	316.658	30.3761
0.509496	Ankylosing spondylitis || id:finngen_R10_M13_ANKYLOSPON	Ankylosing spondylitis	Ankylosing spondylitis || ||	TRUE	MedicineITLab	11	102489621	0.0141	1.60916e-15	21758	ebi-a-GCST90012027	Matrix metalloproteinase-3 levels || id:ebi-a-GCST90012027	TRUE	reported	igd	2	TRUE			0.0028969	21758	1.46041e-06	297932	TRUE	6.42523e-14	0.00289994	63.2745	316.658	63.2081
